# Supplementary material for: The Impact of the COVID-19 Pandemic on Mental Health Care of Children and Adolescents in Switzerland: Results of a Survey among Mental Health Care Professionals after One Year of COVID-19
Source: Int J Environ Res Public Health. 2022 Mar 10;19(6):3252. doi: 10.3390/ijerph19063252 (PMC8953578; doi:10.3390/ijerph19063252)
Supplement: Supplementary file 1 [file ijerph-19-03252-s001.zip]

Archive with 1 entries (1 files):
- ijerph-1572409-supplementary.pdf
